# Supplementary material for: QBMG: quasi-biogenic molecule generator with deep recurrent neural network
Source: J Cheminform. 2019 Jan 17;11:5. doi: 10.1186/s13321-019-0328-9 (PMC6689867; doi:10.1186/s13321-019-0328-9)
Supplement: Supplementary file 3 — Additional file 3. Top-200 PCL compounds and their natural product-likeness scores. [file 13321_2019_328_MOESM3_ESM.csv]

SMILES	NP-SCORE
CC1(C)CC[C@@H](O)[C@@]2(CO)[C@H]1[C@H]1C[C@](C)(C#CCCC(=O)O1)[C@]2(O)CCC1=CC(=O)OC1	4.117
CC1=CC(=O)[C@@H](O)[C@@]2(C)[C@H]1C[C@H]1OC(=O)[C@H](O)[C@H]3[C@@H](C)[C@@H](O)[C@]4(O)OC[C@@]31[C@@H]24	4.11
C=C1C(=O)[C@@]23[C@H]4O[C@H]5O[C@]2(O)[C@@H](O)[C@@H]2C(C)(C)CCC[C@]52[C@@H]3CC[C@@H]14	4.081
C=C1C(=O)[C@@]23[C@H]4O[C@H]5O[C@]2(O)[C@@H](O)[C@@H]2C(C)(C)CCC[C@]52[C@H]3CC[C@@H]14	4.081
C=C1[C@@H]2CC[C@H]3[C@@]45CO[C@](O)([C@@H](O)[C@@H]4C(C)(C)CC[C@H]5O)[C@]3(C2)[C@@H]1O	4.071
CC1(C)CC[C@@H](O)[C@@]2(C)[C@H]1[C@H]1C[C@](C)(C#CCCC(=O)O1)[C@]2(O)CCC1=CC(=O)OC1	4.068
CC#CC#C/C=C1\C=C[C@@]2(OC=C[C@@H]2O)O1	4.066
C=C1C(=O)[C@]23C[C@H]1CC[C@H]2[C@@]12CO[C@]3(O)[C@@H](O)[C@@H]1C(C)(C)CC[C@H]2O	4.064
C=C1[C@@H]2C[C@H](O)[C@@H]3[C@@](C2)([C@@H]1O)[C@@]1(O)C[C@@H]2C(C)(C)CC[C@H](O)[C@@]32CO1	4.062
C=C1C(=O)[C@]23C[C@H]1C[C@H](O)[C@H]2[C@@]12CO[C@]3(O)[C@@H](O)[C@@H]1C(C)(C)CC[C@@H]2O	4.056
C=C1C(=O)[C@]23C[C@H]1C[C@@H](O)[C@H]2[C@@]12CO[C@]3(O)[C@@H](O)[C@@H]1C(C)(C)CC[C@@H]2O	4.056
CC1=C[C@H](O)[C@H](O)[C@]2(C)[C@H]1C[C@H]1OC(=O)[C@@H](O)[C@@H]3[C@@H](C)[C@H](O)[C@]4(O)OC[C@]13[C@@H]42	4.054
C=C1C(=O)[C@]23C[C@H]1C[C@H](O)[C@H]2[C@@]12CO[C@]3(O)C[C@@H]1C(C)(C)CC[C@@H]2O	4.051
C=C1C(=O)[C@@]23[C@H]4O[C@H]5O[C@]2(O)[C@@H](O)[C@@H]2C(C)(C)CC[C@H](O)[C@]52[C@@H]3CC[C@@H]14	4.048
C=C1CC[C@@H]2C(=C)C(=O)O[C@@H]2[C@@H]2O[C@]2(C)CC[C@H]1OO	4.042
C=C1CC[C@@H]2C(=C)C(=O)O[C@@H]2[C@@H]2O[C@@]2(C)CC[C@H]1OO	4.042
CC1(C)CC[C@H](O)[C@@]2(C)[C@]13C=CO[C@]2(CCC1=CC(=O)OC1)[C@@]1(C)C#CCCC(=O)O[C@@H]3C1	4.041
C=C1[C@@H]2CC[C@H]3[C@@]45CO[C@](O)([C@@H](O)[C@@H]4C(C)(C)C=CC5=O)[C@]3(C2)[C@@H]1O	4.038
C=C1[C@@H]2C[C@H](O)[C@@H]3[C@](C2)(C(=O)O[C@H]2CC[C@@]4(C)CO[C@@H]5OC[C@]23[C@H]54)[C@@H]1O	4.038
C[C@]12CCC#C[C@H](O)[C@@]3(CC1)[C@@H](O)C[C@]1(C)C(=CC(=O)[C@@H]4[C@@]5(C)[C@@H]6C=CC[C@@](CO)([C@@H](O)C6)[C@H]5CC[C@]41C)[C@H]3C2	4.037
CC1(C)CCC[C@@]2(C)[C@H]1[C@H]1C[C@](C)(C#CCCC(=O)O1)[C@]2(O)CCC1=CC(=O)OC1	4.037
C=C1[C@@H]2C[C@@H](OC(C)=O)[C@H]3[C@@](C2)([C@@H]1O)[C@]1(O)OC[C@]32[C@@H](O)CCC(C)(C)[C@H]2[C@@H]1O	4.035
C[C@@]12CC[C@@H](O)[C@@]3(CO)[C@]14C(=CO[C@]3(CCC1=CC(=O)OC1)[C@@]1(C)C#CCCC(=O)O[C@@H]4C1)[C@@H]1C=C[C@@H]2C1	4.034
CC1=CC(=O)[C@@H](O)[C@@]2(C)[C@H]1C[C@H]1OC(=O)[C@H](O)[C@H]3[C@]4(C)OC[C@@]31[C@@H]2[C@@H](O)[C@@H]4O	4.033
C=C1[C@@H]2CC[C@H]3[C@@]45CO[C@](O)([C@@H](O)[C@@H]4C(C)(C)CC[C@@H]5OC(C)=O)[C@]3(C2)[C@@H]1O	4.029
C[C@@]12C(=O)C=CC[C@@]13O[C@H]3C[C@@H]1[C@H]2CC[C@@]2(O)C(=O)O[C@]3(C)[C@@H]4C[C@@]5(C)[C@@H](CO[C@@]16O[C@]23[C@H]5C6=O)C(=O)O4	4.026
C[C@@]12C[C@H]3OC(=O)[C@@H]1CO[C@@]14O[C@]5([C@H]2C1=O)[C@@]3(C)OC(=O)[C@@]5(O)CC[C@@H]1[C@@H]4C[C@@H]2O[C@]23CC=CC(=O)[C@]13C	4.026
C[C@@]12C[C@H]3OC(=O)[C@@H]1CO[C@]14O[C@@]5([C@@H]2C1=O)[C@@](O)(CC[C@H]1[C@@H]4C[C@H]2O[C@]24CC=CC(=O)[C@]14C)C(=O)O[C@@]35C	4.026
C[C@@]12C(=O)C=CC[C@@]13O[C@H]3C[C@@H]1[C@H]2CC[C@]2(O)C(=O)O[C@@]3(C)[C@@H]4C[C@@]5(C)[C@@H](CO[C@@]16O[C@@]32[C@H]5C6=O)C(=O)O4	4.026
C[C@@]12C[C@H]3OC(=O)[C@@H]1CO[C@]14O[C@@]5([C@H]2C1=O)[C@@]3(C)OC(=O)[C@@]5(O)CC[C@H]1[C@@H]4C[C@H]2O[C@]23CC=CC(=O)[C@]13C	4.026
C[C@@]12C[C@H]3OC(=O)[C@@H]1CO[C@@]14O[C@@]5([C@H]2C1=O)[C@](O)(CC[C@@H]1[C@@H]4C[C@@H]2O[C@]24CC=CC(=O)[C@@]14C)C(=O)O[C@]35C	4.026
C[C@@]12C(=O)C=CC[C@@]13O[C@H]3C[C@@H]1[C@H]2CC[C@@]2(O)C(=O)O[C@@]3(C)[C@@H]4C[C@@]5(C)[C@@H](CO[C@@]16O[C@]23[C@H]5C6=O)C(=O)O4	4.026
C[C@@]12C[C@H]3OC(=O)[C@@H]1CO[C@@]14O[C@@]5([C@@H]2C1=O)[C@@](O)(CC[C@H]1[C@@H]4C[C@H]2O[C@]24CC=CC(=O)[C@]14C)C(=O)O[C@@]35C	4.026
C[C@@]12C(=O)C=CC[C@@]13O[C@H]3C[C@@H]1[C@H]2CC[C@]2(O)C(=O)O[C@]3(C)[C@@H]4C[C@@]5(C)[C@@H](CO[C@@]16O[C@]23[C@H]5C6=O)C(=O)O4	4.026
C=C1C(=O)[C@]23C[C@H]1CC[C@H]2[C@@]12CO[C@]3(O)[C@@H](O)[C@@H]1C(C)(C)CC[C@@H]2OC(C)=O	4.023
C=C1[C@H]2C[C@]3([C@@H](C[C@@H]2O)[C@]24CCCC(C)(C)[C@H]2[C@H](O)[C@@]3(O)OC4)[C@@H]1O	4.022
C=C1[C@@H]2C[C@H](O)[C@@H]3[C@](C2)(C(=O)O[C@H]2CCC(C)(C)[C@H]4[C@H](O)OC[C@]234)[C@@H]1OC(C)=O	4.021
C=C1C(=O)O[C@H]2[C@@H]1C[C@@H](O)[C@]1(C)O[C@@H]1CC[C@@]1(C)O[C@H]21	4.021
C=C1C(=O)O[C@H]2[C@H]1C[C@H](O)[C@@]1(C)O[C@@H]1CC[C@@]1(C)O[C@H]21	4.021
C=C1C(=O)[C@@]23[C@H]4O[C@H]5O[C@]2(O)[C@@H](O)[C@@H]2C(C)(C)CCC[C@]52[C@@H]3[C@@H](O)C[C@@H]14	4.019
C=C1C(=O)[C@@]23[C@H]4O[C@H]5O[C@]2(O)[C@@H](O)[C@@H]2C(C)(C)CCC[C@]52[C@H]3[C@@H](O)C[C@@H]14	4.019
C=C1C(=O)[C@@]23[C@@H]4O[C@H]5O[C@@]2(O)[C@@H](O)[C@@H]2C(C)(C)CCC[C@]52[C@H]3[C@@H](O)C[C@@H]14	4.019
C=C1C(=O)[C@]23C[C@H]1C[C@@H](O)[C@H]2[C@]1(COC3=O)[C@@H]2CC[C@@]3(C)CO[C@H](O2)[C@@H]13	4.017
C=C1C(=O)[C@]23C[C@H]1C[C@H](OC(C)=O)[C@H]2[C@@]12CO[C@]3(O)C[C@@H]1C(C)(C)CC[C@@H]2O	4.016
C=C1C(=O)[C@]23C[C@H]1CC[C@H]2[C@@]12CO[C@@H](O)[C@@H]1C(C)(C)[C@@H](O)C[C@@H]2OC3=O	4.015
C=C1C(=O)O[C@H]2[C@H]1CC[C@]1(C)[C@@H]2[C@]2(C)O[C@@H]2C[C@H]1O	4.015
C=C1C(=O)[C@]23C[C@H]1CC[C@H]2[C@@]12CO[C@]3(O)[C@@H](O)[C@@H]1C(C)(C)C=CC2=O	4.014
CC1=CC(=O)[C@@H](O)[C@@]2(C)[C@H]1C[C@@H](O)[C@@]13CO[C@]4(C)[C@@H](OC(=O)[C@@H]41)[C@H](O)[C@H]23	4.014
C=C1C=C[C@@H](O)[C@@]2(C)[C@H]1C[C@H]1OC(=O)[C@H](O)[C@@]3(O)[C@]4(C)OC[C@]13[C@@H]2[C@@H](O)[C@@H]4O	4.014
C=C1C(=O)[C@]23[C@H](O)[C@H]1CC[C@@H]2[C@@]12CO[C@]3(O)[C@@H](O)[C@@H]1C(C)(C)CC[C@@H]2O	4.014
C=C1[C@@H]2CC[C@H]3[C@@]45CO[C@](O)([C@@H](O)[C@@H]4C(C)(C)CC[C@@H]5O)[C@@]3([C@H]1O)[C@@H]2O	4.014
C=C1C(=O)[C@]23[C@@H](O)[C@H]1CC[C@H]2[C@@]12CO[C@@]3(O)[C@@H](O)[C@@H]1C(C)(C)CC[C@@H]2O	4.014
C=C1C(=O)[C@]23C[C@H]1C[C@@H](O)[C@H]2[C@@]12CO[C@@H](O)[C@@H]1C(C)(C)CC[C@@H]2OC3=O	4.013
C=C1C(=O)[C@]23C[C@H]1C[C@H](O)[C@H]2[C@@]12CO[C@@H](O)[C@@H]1C(C)(C)CC[C@@H]2OC3=O	4.013
CC1=C2C[C@]34CC[C@@H](C)[C@@]2(CC1)[C@]3(C)CC#CC[C@]12C=C[C@H]4N3C[C@]31CCC2	4.013
C=C1[C@@H]2C[C@H](O)[C@@H]3[C@](C2)(C(=O)O[C@H]2CCC(C)(C)[C@H]4[C@H](OC(C)=O)OC[C@]234)[C@@H]1O	4.011
C[C@]12C#CCCC(=O)O[C@H](C1)[C@]13C4=CO[C@@]2(CCC2=CC(=O)OC2)[C@@]1(C)[C@@H](O)CC[C@@]3(C)CCC4	4.011
C=C1[C@@H]2CC[C@@H]3[C@](C2)(C(=O)O[C@H]2CC[C@@]4(C)CO[C@H]5OC[C@]23[C@H]54)[C@@H]1O	4.008
C=C1[C@@H]2CC[C@H]3[C@](C2)(C(=O)O[C@H]2CC[C@@]4(C)CO[C@@H]5OC[C@]23[C@H]54)[C@@H]1O	4.008
C=C1[C@@H]2CC(=O)O[C@@H]3C[C@H]4C(C)=CC(=O)[C@@H](O)[C@]4(C)[C@@H]4[C@]23CO[C@@]4(O)[C@H]1O	4.005
C=C1C(=O)[C@]23C[C@H]1CC[C@H]2[C@@]12CO[C@@H](O)[C@@H]1C(C)(C)CC[C@@H]2OC3=O	4.004
CC/C=C/[C@@]12[C@@H]3C[C@H]4[C@H]5[C@H](C)/C(=C6\OC(=O)C(C)=C6OC)O[C@]5(O3)[C@@H]1CCN42	4.004
CC1=C2C[C@]34CC[C@@H](C)[C@@]2(CC1)[C@]3(C)CC#CC[C@@H]1CCC[C@@]12CN2C4	4.002
C=C1C(=O)O[C@@H]2[C@@H]1CC[C@]1(C)O[C@@]13CC=C(C)[C@H]23	4.001
C=C1C(=O)O[C@H]2[C@H]1C[C@@H](O)[C@@](C)(O)[C@@H]1C=C[C@@](C)(OO)[C@H]21	4.001
C=C1C(=O)O[C@H]2[C@@H]3C(C)=CC[C@@]34O[C@@]4(C)CC[C@H]12	4.001
C=C1C(=O)O[C@H]2[C@H]1CC[C@]1(C)O[C@@]13CC=C(C)[C@H]23	4.001
C=C1C(=O)[C@]23C[C@H]1C[C@@H](O)[C@H]2[C@@]12CO[C@@H](O)[C@@H]1C(C)(C)[C@@H](O)C[C@@H]2OC3=O	4.001
C=C1C(=O)O[C@@H]2[C@@H]1CC[C@]1(C)O[C@]13CC=C(C)[C@H]23	4.001
CC1(C)CCC[C@@]2(C)[C@]13C=CO[C@]2(CCC1=CC(=O)OC1)[C@@]1(C)C#CCCC(=O)O[C@@H]3C1	4
CC1=C2C[C@]34CC[C@@H](C)[C@@]2(CC1)[C@]3(C)CC#CC[C@@H]1[C@H](CCCO)CC[C@@]12CN2C4	3.996
C=C1[C@@H]2C[C@@H](O)[C@@H]3[C@](C2)(C(=O)O[C@H]2CCC(C)(C)[C@H]4[C@H](OC)OC[C@]234)[C@@H]1OC(C)=O	3.995
C=C1C[C@@H](OC(C)=O)[C@H]2C(=C)C(=O)O[C@@H]2[C@H]2O[C@]2(C)CC[C@H]1OO	3.99
C=C1[C@@H]2CC[C@H]3[C@@]45CO[C@](O)([C@@H](O)[C@@H]4C(C)(C)C=CC5=O)[C@]3(C2)[C@@H]1OC(C)=O	3.99
C=C1[C@H]2C[C@@H]3[C@H]4N5C[C@]6(C)CCC[C@]47[C@H](C2)[C@]3(C[C@H]5[C@H]67)[C@@H]1O	3.985
C[C@@]1(C2CCCC2)CC[C@@H](O)[C@@]2(CO)[C@H]1[C@H]1C[C@](C)(C#CCCC(=O)O1)[C@]2(O)CCC1=CC(=O)OC1	3.983
C=C1[C@H]2C[C@]3([C@@H]([C@@H]4O[C@@H]42)[C@]24CCCC(C)(C)[C@H]2[C@H](O)[C@@]3(O)OC4)[C@@H]1O	3.977
C=C1C(=O)O[C@H]2[C@H]1CCC(=C)[C@]1(O)C[C@H]3O[C@@]3(C)[C@H]21	3.976
C=C1C(=O)[C@]23C[C@H]1C[C@H](O)[C@H]2[C@@]12CO[C@@H](OC)[C@@H]1C(C)(C)CC[C@@H]2OC3=O	3.974
C=C1[C@@H]2CC[C@H]3[C@@]45CO[C@](O)([C@@H](O)[C@@H]4[C@](C)(COC(C)=O)CC[C@@H]5O)[C@]3(C2)[C@@H]1O	3.966
C[C@@]12C[C@H]3OC(=O)[C@@H]1CO[C@@]14O[C@@]5([C@H]2C1=O)[C@](O)(CC[C@@H]1[C@@H]4C[C@H](O)[C@]2(O)CC=CC(=O)[C@@]12C)C(=O)O[C@]35C	3.961
C[C@@]12C[C@H]3OC(=O)[C@@H]1CO[C@@]14O[C@]5([C@H]2C1=O)[C@@]3(C)OC(=O)[C@@]5(O)CC[C@@H]1[C@@H]4C[C@H](O)[C@]2(O)CC=CC(=O)[C@]12C	3.961
C[C@]12OC(=O)[C@@]3(O)CC[C@H]4[C@@H](C[C@@H](O)[C@@]5(O)CC=CC(=O)[C@]45C)[C@]45OC[C@H]6C(=O)O[C@H]1C[C@]6(C)[C@@H](C4=O)[C@]23O5	3.961
C[C@@]12C(=O)C=CC[C@]1(O)[C@H](O)C[C@@H]1[C@H]2CC[C@@]2(O)C(=O)O[C@]3(C)[C@@H]4C[C@@]5(C)[C@@H](CO[C@@]16O[C@]23[C@H]5C6=O)C(=O)O4	3.961
C[C@@]12C(=O)C=CC[C@]1(O)[C@H](O)C[C@@H]1[C@H]2CC[C@]2(O)C(=O)O[C@]3(C)[C@@H]4C[C@@]5(C)[C@@H](CO[C@@]16O[C@]23[C@H]5C6=O)C(=O)O4	3.961
C[C@]12OC(=O)[C@@]3(O)CC[C@H]4[C@H](C[C@@H](O)[C@@]5(O)CC=CC(=O)[C@]45C)[C@]45OC[C@H]6C(=O)O[C@H]1C[C@]6(C)[C@@H](C4=O)[C@@]23O5	3.961
C[C@@]12C[C@H]3OC(=O)[C@@H]1CO[C@@]14O[C@@]5([C@H]2C1=O)[C@](O)(CC[C@@H]1[C@@H]4C[C@H](O)[C@]2(O)CC=CC(=O)[C@]12C)C(=O)O[C@]35C	3.961
C[C@]12OC(=O)[C@@]3(O)CC[C@H]4[C@@H](C[C@@H](O)[C@@]5(O)CC=CC(=O)[C@]45C)[C@]45OC[C@H]6C(=O)O[C@H]1C[C@]6(C)[C@@H](C4=O)[C@@]23O5	3.961
C[C@@]12C[C@H]3OC(=O)[C@@H]1CO[C@@]14O[C@]5([C@H]2C1=O)[C@@]3(C)OC(=O)[C@@]5(O)CC[C@@H]1[C@@H]4C[C@H](O)[C@]2(O)CC=CC(=O)[C@@]12C	3.961
C[C@@]12C(=O)C=CC[C@]1(O)[C@H](O)C[C@@H]1[C@H]2CC[C@]2(O)C(=O)O[C@@]3(C)[C@@H]4C[C@@]5(C)[C@@H](CO[C@@]16O[C@@]32[C@H]5C6=O)C(=O)O4	3.961
C[C@]12OC(=O)[C@@]3(O)CC[C@H]4[C@H](C[C@@H](O)[C@@]5(O)CC=CC(=O)[C@]45C)[C@]45OC[C@H]6C(=O)O[C@H]1C[C@]6(C)[C@@H](C4=O)[C@]23O5	3.961
CC1=CC(=O)O[C@H]1[C@@]1(C)C[C@H]2OC(=O)[C@H](O)[C@H]3[C@@H](C)[C@@H](O)[C@]4(O)OC[C@@]32[C@@H]14	3.956
C[C@@H]1N[C@H](C[C@@H](CC=O)CC[C@H]2C#CC[C@@H]3C[C@](C)(CCN3)NC[C@](O)(CC(=O)O)CC[C@H](CO)C2)CC[C@H]1O	3.956
COC1=C(CO)C(=O)O/C1=C1/OC2=C[C@@H]3C=C[C@]4(CCC[C@@H]([C@@H](O)[C@@H]5C=CC[C@@H](C)C5)N4C3)[C@H]2[C@@H]1C	3.956
C=C1[C@@H]2CC[C@@H]3[C@@](C2)([C@@H]1O)[C@]1(O)OC[C@]32CC[C@H](O)[C@@](C)(CO)[C@H]2[C@@H]1O	3.955
C=C1C(=O)[C@@]23[C@H]4O[C@H]5O[C@]2(O)[C@@H](O)[C@@H]2C(C)(C)CCC[C@]52[C@@H]3[C@@H](OC(C)=O)C[C@@H]14	3.952
C=C1C(=O)[C@@]23[C@@H](CC[C@@H]1[C@H]2O)[C@@]12CCC[C@@]4(C)CO[C@@H]1O[C@]3(O)[C@@H](O)[C@H]42	3.952
C=C1C(=O)[C@@]23[C@@H]4O[C@H]5O[C@@]2(O)[C@@H](O)[C@@H]2C(C)(C)CCC[C@]52[C@H]3[C@@H](OC(C)=O)C[C@@H]14	3.952
C=C1C(=O)[C@@]23[C@H]4O[C@H]5O[C@]2(O)[C@@H](O)[C@@H]2C(C)(C)CCC[C@]52[C@H]3[C@@H](OC(C)=O)C[C@@H]14	3.952
C=C1C(=O)[C@]23C[C@H]1CC[C@@H]2[C@@]12CO[C@]3(O)[C@@H](O)[C@@H]1[C@](C)(COC(C)=O)CC[C@H]2O	3.951
C=C1C(=O)[C@]23C[C@H]1CC[C@H]2[C@@]12CO[C@]3(O)[C@@H](O)[C@@H]1[C@](C)(COC(C)=O)CC[C@H]2O	3.951
C=C1C(=O)[C@]23C[C@H]1CC[C@H]2[C@@]12CO[C@]3(O)[C@@H](O)[C@@H]1[C@](C)(COC(C)=O)CC[C@@H]2O	3.951
C=C1C[C@]23C[C@H]1[C@@H](O)C[C@H]2[C@@]12CC=C[C@@](C)(C(=O)O1)[C@H]2[C@@H]3C(=O)O	3.95
C[C@]12OC(=O)[C@@]3(O)CC[C@H]4[C@@H](CC=C5CC=CC(=O)[C@@]54C)[C@]45OC[C@@H]6C(=O)O[C@@H]1C[C@]6(C)[C@H](C4=O)[C@@]23O5	3.949
C[C@@]12C(=O)C=CCC1=CC[C@@H]1[C@H]2CC[C@]2(O)C(=O)O[C@@]3(C)[C@@H]4C[C@@]5(C)[C@@H](CO[C@@]16O[C@@]32[C@H]5C6=O)C(=O)O4	3.949
C[C@@]12C(=O)C=CCC1=CC[C@@H]1[C@H]2CC[C@]2(O)C(=O)O[C@]3(C)[C@@H]4C[C@@]5(C)[C@@H](CO[C@@]16O[C@]23[C@H]5C6=O)C(=O)O4	3.949
C[C@@]12C(=O)C=CCC1=CC[C@@H]1[C@H]2CC[C@@]2(O)C(=O)O[C@]3(C)[C@@H]4C[C@@]5(C)[C@@H](CO[C@@]16O[C@]23[C@H]5C6=O)C(=O)O4	3.949
C[C@]12C(=O)C=CCC1=CC[C@@H]1[C@@H]2CC[C@]2(O)C(=O)O[C@]3(C)[C@H]4C[C@]5(C)[C@@H]6C(=O)[C@]1(OC[C@@H]5C(=O)O4)O[C@@]623	3.949
C[C@]12OC(=O)[C@@]3(O)CC[C@H]4[C@@H](CC=C5CC=CC(=O)[C@@]54C)[C@]45OC[C@H]6C(=O)O[C@@H]1C[C@]6(C)[C@H](C4=O)[C@@]23O5	3.949
C[C@@]12C(=O)C=CCC1=CC[C@@H]1[C@H]2CC[C@@]2(O)C(=O)O[C@@]3(C)[C@@H]4C[C@@]5(C)[C@@H](CO[C@@]16O[C@]23[C@H]5C6=O)C(=O)O4	3.949
CC1=CC(=O)[C@@H](O)[C@@]2(C)[C@H]1C[C@H]1OC(=O)[C@@H](O)[C@@]3(O)[C@@H](C)[C@@H](O)[C@]4(O)OC[C@]13[C@@H]24	3.945
CC1=CC(=O)[C@@H](O)[C@@]2(C)[C@H]1C[C@H]1OC(=O)[C@H](O)[C@@]3(O)[C@@H](C)[C@@H](O)[C@]4(O)OC[C@]13[C@@H]24	3.945
C=C1C(=O)[C@@]23[C@@H](CC[C@H]1[C@H]2O)[C@@]12CO[C@]3(O)[C@@H](O)[C@@H]1C(C)(C)CC[C@@H]2OC(C)=O	3.944
C=C1[C@@H]2CC[C@H]3[C@@]45CO[C@](O)([C@@H](O)[C@@H]4C(C)(C)CCC5=O)[C@]3(C2)[C@@H]1OC(C)=O	3.944
C=C1[C@@H]2CC[C@H]3[C@@]45CO[C@](O)([C@@H](O)[C@@H]4C(C)(C)CC[C@@H]5OC(C)=O)[C@@]3([C@@H]1O)[C@@H]2O	3.944
C=C1[C@@H]2C[C@@H]3O[C@@H]4OC[C@@]56[C@H](CCC(C)(C)[C@@H]45)OC(=O)[C@@](C2)([C@@H]36)[C@@H]1OC(C)=O	3.941
C=C1C(=O)O[C@@H]2C/C(C)=C/CC[C@]3(C)O[C@H]3C[C@H]12	3.94
C=C1C(=O)O[C@H]2C/C(C)=C/CC[C@@]3(C)O[C@H]3C[C@H]12	3.94
C=C1C(=O)O[C@@H]2C/C(C)=C\CC[C@@]3(C)O[C@H]3C[C@@H]12	3.94
C=C1C(=O)O[C@H]2C/C(C)=C/CC[C@@]3(C)O[C@@H]3C[C@H]12	3.94
C=C1C(=O)O[C@@H]2C/C(C)=C\CC[C@]3(C)O[C@@H]3C[C@H]12	3.94
C=C1C(=O)[C@]23C[C@H]1C[C@@H](O)[C@H]2[C@@]12CO[C@]3(O)[C@@H](O)[C@@H]1[C@](C)(COC(C)=O)CC[C@@H]2O	3.939
C=C1C(=O)[C@]23C[C@H]1C[C@@H](O)[C@H]2[C@@]12CO[C@]3(O)[C@@H](O)[C@@H]1[C@](C)(COC(C)=O)CC[C@H]2O	3.939
C[C@]12CCC#C[C@H](O)[C@@]3(CC1)[C@@H](O)C[C@]1(C)C(=CC(=O)[C@@H]4[C@]5(C)[C@H](CC[C@]41C)[C@@]1(CO)CCC[C@@H]5C[C@@H]1O)[C@H]3C2	3.939
C=C1C(=O)[C@]23C[C@H]1CC[C@H]2[C@@]12CO[C@@H](O)[C@@H]1C(C)(C)[C@@H](OC(C)=O)C[C@@H]2OC3=O	3.935
CC1(C)CC[C@H](O)[C@]2(C)[C@@H]1CC[C@]13C[C@H]4C[C@H](O[C@@]4(CO)C1)[C@H]32	3.935
CC(C)[C@H](C)[C@@H]1O[C@@H]1[C@](C)(O)[C@@H]1CC[C@]2(O)C3=CC(=O)[C@@H]4C[C@H](O)[C@H](O)C[C@]4(C)[C@@H]3CC[C@]12C	3.931
CC(C)[C@H](C)[C@@H]1O[C@@H]1[C@](C)(O)[C@@H]1CC[C@]2(O)C3=CC(=O)[C@@H]4C[C@H](O)[C@H](O)C[C@]4(C)[C@H]3CC[C@@]12C	3.931
CC(C)[C@H](C)[C@@H]1O[C@@H]1[C@](C)(O)[C@@H]1CC[C@]2(O)C3=CC(=O)[C@@H]4C[C@H](O)[C@H](O)C[C@]4(C)[C@H]3CC[C@]12C	3.931
C=C(/C=C/C=C(/CO)[C@@H]1CC[C@]2([C@H](CCCO)/C(=C(/C)C=O)CC[C@]2(C)O)[C@@H]1O)CCC=C(C)C	3.929
C=C(/C=C/C=C(/CO)[C@@H]1CC[C@]2([C@H](CCCO)/C(=C(\C)C=O)CC[C@]2(C)O)[C@@H]1O)CCC=C(C)C	3.929
C=C1C(=O)O[C@H]2[C@H]1CC/C(C)=C/CC[C@]1(C)O[C@@H]21	3.928
C=C1C(=O)O[C@@H]2[C@@H]1CC/C(C)=C\CC[C@@]1(C)O[C@H]21	3.928
C=C1C(=O)O[C@H]2[C@@H]3O[C@]3(C)CC/C=C(/C)CC[C@H]12	3.928
C=C1C(=O)O[C@H]2[C@H]1CC/C(C)=C/CC[C@]1(C)O[C@H]21	3.928
C=C1C(=O)O[C@H]2[C@H]1CCC(C)=CCC[C@@]1(C)O[C@@H]21	3.928
C=C1C(=O)O[C@H]2[C@H]1CC/C(C)=C\CC[C@@]1(C)O[C@@H]21	3.928
C=C1C(=O)O[C@H]2[C@H]1CC/C(C)=C/CC[C@@]1(C)O[C@H]21	3.928
C=C1C(=O)O[C@@H]2[C@@H]1CC/C(C)=C\CC[C@]1(C)O[C@H]21	3.928
CC[C@H](C)C(=O)O[C@H]1C(=O)O[C@@H]2C[C@H]3C(C)=CC(=O)[C@@H](O)[C@]3(C)[C@@H]3[C@@]24CO[C@@]3(O)[C@H](O)[C@H](C)[C@H]14	3.926
CC1=CC(=O)[C@@H](O)[C@@]2(C)[C@H]1C[C@H]1OC(=O)C[C@H]3[C@@H](C)[C@]4(O)C(=O)OC[C@@]31[C@@H]24	3.926
C=C1[C@@H]2C[C@H](O)[C@H]3[C@]4(C)CCC(=O)C(C)(C)[C@H]4CC[C@]3(C2)[C@@H]1O	3.918
C=C1/C=C/C=C(\[C@H]2CC[C@@]3([C@H](CCCO)/C(=C(\C)C=O)CC[C@@]3(C)O)[C@@H]2O)CO[C@H]2C#CC/C(=C\CC1)CCSSC2	3.918
C=C1CC[C@@H]2[C@](C)(CO)C(=O)CC[C@@]2(C)[C@@H]1/C=C/C1=CCOC1=O	3.914
CC1=C2C[C@]34[C@H]5CC[C@@H]6CCC[C@@]63C[C@@H](C)[C@@]2(CC1)[C@]4(C)CC#CC[C@@H]1[C@@H](CCCO)CC[C@]12CN52	3.914
C=C1[C@@H]2C[C@H]3O[C@@H]4O[C@H]5CCC(C)(C)[C@H]6[C@H](O)C(=O)[C@@](C2)([C@@H]3[C@@]546)[C@@H]1O	3.913
C=C1[C@@H]2C[C@@H]3OC(C)(C)O[C@H]4CCC(C)(C)[C@H]5[C@H](O)[C@@]6(O)OC[C@@]45[C@H]3[C@@]6(C2)[C@@H]1O	3.911
C=C1[C@@H]2CC[C@@H]3[C@@](C2)([C@@H]1O)[C@]1(O)OC[C@]32CCCC(C)(C)[C@H]2[C@@H]1OC(C)=O	3.911
COC1=C(C)C(=O)O/C1=C1/OC2=C[C@@H]3C=C[C@]4(CCC[C@@H]([C@@H](O)[C@H]5C=CC[C@@H](C)C5)N4C3)[C@H]2[C@@H]1C	3.909
C=C1[C@@H]2C[C@H](O)[C@@H]3[C@](C2)(C(=O)OC[C@]32[C@@H](OC(C)=O)CCC(C)(C)[C@H]2C=O)[C@@H]1O	3.909
COC1=C(CO)C(=O)O/C1=C1/OC2=C[C@@H]3C=C[C@]4(CCC[C@@H]([C@@H](O)[C@@H]5C=CC[C@@H](C)C5)N4C3)[C@H]2[C@@H]1CO	3.906
C[C@@H]1C(=O)[C@@]23[C@H]4O[C@H]5O[C@]2(O)[C@@H](O)[C@@H]2C(C)(C)CC[C@H](O)[C@]52[C@H]3CC[C@@H]14	3.905
C[C@@H]1C(=O)[C@@]23[C@H]4O[C@H]5O[C@]2(O)[C@@H](O)[C@@H]2C(C)(C)CC[C@H](O)[C@]52[C@@H]3CC[C@@H]14	3.905
C=C1C(=O)[C@]23C[C@H]1CC[C@H]2[C@]1(COC3=O)[C@@H]2CC[C@@]3(C)CO[C@H](O2)[C@@H]13	3.903
C=C1C(=O)O[C@H]2[C@H]1CC=C(C)[C@]1(O)C[C@H]3O[C@@]3(C)[C@H]21	3.903
C[C@]12CCC#C[C@H](O)[C@@]3(CC1)[C@@H](O)C[C@]1(C)C(=CC(=O)[C@@H]4[C@]56CCCC[C@@]41CC[C@@H]5[C@](C)([C@H](O)CO)[C@@H](O)CC6)[C@H]3C2	3.902
COC1=C(CO)C(=O)O/C1=C1/OC2=C[C@@H]3C=C[C@]4(CCC[C@@H]5N4[C@H]3CC[C@]5(O)[C@H]3C=CC[C@@H](C)C3)[C@H]2[C@@H]1C	3.901
CC1=C[C@H](O)[C@@H](O)[C@@]2(C)[C@@H]1C[C@H]1OC(=O)[C@H](O)[C@@]3(O)[C@@H](C)[C@@H](O)[C@]4(O)OC[C@]13[C@@H]24	3.9
C=C1C(=O)O[C@H]2[C@H]1[C@H](O)C/C(C)=C/CC[C@@]1(C)O[C@H]21	3.899
C[C@]12C(=O)CC=CC1=CC[C@@H]1[C@@H]2CC[C@]2(O)C(=O)O[C@]3(C)[C@H]4C[C@]5(C)[C@@H]6C(=O)[C@]1(OC[C@@H]5C(=O)O4)O[C@@]623	3.898
C[C@@]12C(=O)CC=CC1=CC[C@@H]1[C@H]2CC[C@@]2(O)C(=O)O[C@]3(C)[C@@H]4C[C@@]5(C)[C@@H](CO[C@@]16O[C@]23[C@H]5C6=O)C(=O)O4	3.898
C[C@@]12C(=O)CC=CC1=CC[C@@H]1[C@H]2CC[C@]2(O)C(=O)O[C@@]3(C)[C@@H]4C[C@@]5(C)[C@@H](CO[C@@]16O[C@@]32[C@H]5C6=O)C(=O)O4	3.898
C[C@]12OC(=O)[C@@]3(O)CC[C@H]4[C@@H](CC=C5C=CCC(=O)[C@@]54C)[C@]45OC[C@H]6C(=O)O[C@@H]1C[C@]6(C)[C@H](C4=O)[C@@]23O5	3.898
C[C@@]12C(=O)CC=CC1=CC[C@@H]1[C@H]2CC[C@@]2(O)C(=O)O[C@@]3(C)[C@@H]4C[C@@]5(C)[C@@H](CO[C@@]16O[C@]23[C@H]5C6=O)C(=O)O4	3.898
C[C@]12OC(=O)[C@@]3(O)CC[C@H]4[C@@H](CC=C5C=CCC(=O)[C@@]54C)[C@]45OC[C@@H]6C(=O)O[C@@H]1C[C@]6(C)[C@H](C4=O)[C@@]23O5	3.898
C[C@]12C(=O)CC=CC1=CC[C@@H]1[C@@H]2CC[C@]2(O)C(=O)O[C@]3(C)[C@H]4C[C@@]5(C)[C@@H](CO[C@@]16O[C@@]23[C@H]5C6=O)C(=O)O4	3.898
C[C@]12CCC#C[C@H](O)[C@@]3(CC1)[C@@H](O)C[C@]1(C)C(=CC(=O)[C@@H]4[C@@]5(C)CC[C@H](O)[C@@](C)([C@H](O)CO)[C@H]5CC[C@]41C)[C@H]3C2	3.897
CC1=CC(=O)O[C@@H]1[C@@]1(C)C[C@H]2OC(=O)C[C@H]3[C@@H](C)[C@@H](O)[C@]4(O)OC[C@@]32[C@@H]14	3.896
CC1=CC(=O)O[C@H]1[C@@]1(C)C[C@H]2OC(=O)C[C@H]3[C@@H](C)[C@@H](O)[C@]4(O)OC[C@@]32[C@@H]14	3.896
CC1(C)O[C@H]2CC(=O)OC[C@@]23[C@@H]1C(=O)[C@@H](O)[C@@]12[C@H]4CCCC[C@H]4C#CC[C@@]4(c5ccoc5)OC(=O)[C@H]5O[C@@]51[C@@]4(C)CC[C@@H]23	3.894
CC1(C)O[C@H]2CC(=O)OC[C@@]23[C@@H]1C(=O)[C@@H](O)[C@@]12[C@H]4CCCC[C@H]4C#CC[C@@]4(c5ccoc5)OC(=O)[C@H]5O[C@]51[C@@]4(C)CC[C@@H]23	3.894
C[C@H]1C(=O)[C@]23C[C@H]1C[C@H](O)[C@@H]2[C@@]12CO[C@@H](O)[C@@H]1C(C)(C)CC[C@@H]2OC3=O	3.894
C=C1C(=O)O[C@H]2C[C@@]3(C)[C@@H](C[C@@H]12)C(C)=CC[C@H]3O	3.893
C=C1C(=O)O[C@H]2C[C@]3(C)[C@@H](C[C@@H]12)C(C)=CC[C@H]3O	3.893
C=C1C(=O)O[C@@H]2C[C@]3(C)[C@H](O)CC=C(C)[C@H]3C[C@@H]12	3.893
C=C1C(=O)O[C@@H]2C[C@@]3(C)[C@@H](C[C@@H]12)C(C)=CC[C@H]3O	3.893
C[C@H]1C[C@@H](O)[C@@]2(CO)[C@@H](CCC[C@@]23CO3)[C@]1(C)[C@H]1C[C@@H]2C=CO[C@@H]2O1	3.893
C=C1C(=O)O[C@H]2C[C@]3(C)[C@@H](O)CC=C(C)[C@@H]3C[C@@H]12	3.893
C=C1C(=O)O[C@@H]2C[C@@]3(C)[C@@H](C[C@H]12)C(C)=CC[C@H]3O	3.893
C=C1[C@H]2C[C@]3([C@@H]([C@H]4O[C@@H]24)[C@]24CCCC(C)(C)[C@H]2[C@H](OC(C)=O)[C@@]3(O)OC4)[C@@H]1O	3.892
C=C1C(=O)O[C@H]2C/C(C)=C/CC[C@]3(C)O[C@H]3[C@@H](O)[C@H]12	3.892
C=C1[C@@H](O)[C@]2(O)OC[C@@]34[C@@H](C[C@@H]5C(C)=C[C@H](O)[C@@H](O)[C@]5(C)[C@@H]23)OC(=O)[C@H](O)[C@@]14O	3.887
CC1=CC(=O)[C@H](O)[C@]2(C)[C@@H]1C[C@@H]1OC(=O)[C@H](O)[C@]3(O)[C@@]4(CO)OC[C@@]13[C@@H]2[C@H](O)[C@H]4O	3.885
CC1=CC(=O)[C@@H](O)[C@@]2(C)[C@H]1C[C@H]1OC(=O)[C@H](O)[C@@]3(O)[C@]4(CO)OC[C@]13[C@@H]2[C@@H](O)[C@@H]4O	3.885
CC1=CC(=O)[C@H](O)[C@]2(C)[C@@H]1C[C@@H]1OC(=O)[C@H](O)[C@]3(O)[C@@]4(CO)OC[C@@]13[C@@H]2[C@@H](O)[C@@H]4O	3.885
C=C1C(=O)O[C@H]2C/C(C)=C\[C@@H](O)C[C@@]3(C)O[C@@H]3C[C@H]12	3.885
CC1=CC(=O)[C@@H](O)[C@@]2(C)[C@H]1C[C@H]1OC(=O)[C@H](O)[C@@]3(O)[C@@]4(CO)OC[C@]13[C@H]2[C@@H](O)[C@H]4O	3.885
CC1=CC(=O)[C@H](O)[C@]2(C)[C@@H]1C[C@@H]1OC(=O)[C@H](O)[C@]3(O)[C@@]4(CO)OC[C@@]13[C@@H]2[C@@H](O)[C@H]4O	3.885
C[C@@]12C(=O)C=CC=C1[C@H](O)C[C@@H]1[C@H]2CC[C@]2(O)C(=O)O[C@]3(C)[C@@H]4C[C@@]5(C)[C@@H](CO[C@@]16O[C@]23[C@H]5C6=O)C(=O)O4	3.884
C[C@]12OC(=O)[C@@]3(O)CC[C@H]4[C@@H](C[C@@H](O)C5=CC=CC(=O)[C@@]54C)[C@]45OC[C@H]6C(=O)O[C@@H]1C[C@]6(C)[C@H](C4=O)[C@@]23O5	3.884
C[C@@]12C(=O)C=CC=C1[C@H](O)C[C@@H]1[C@H]2CC[C@@]2(O)C(=O)O[C@]3(C)[C@@H]4C[C@@]5(C)[C@@H](CO[C@@]16O[C@]23[C@H]5C6=O)C(=O)O4	3.884
C[C@]12OC(=O)[C@@]3(O)CC[C@H]4[C@@H](C[C@@H](O)C5=CC=CC(=O)[C@@]54C)[C@]45OC[C@@H]6C(=O)O[C@@H]1C[C@]6(C)[C@H](C4=O)[C@@]23O5	3.884
C[C@]12C(=O)C=CC=C1[C@H](O)C[C@@H]1[C@@H]2CC[C@]2(O)C(=O)O[C@]3(C)[C@H]4C[C@@]5(C)[C@@H](CO[C@@]16O[C@@]23[C@H]5C6=O)C(=O)O4	3.884
C[C@@]12C(=O)C=CC=C1[C@H](O)C[C@@H]1[C@H]2CC[C@@]2(O)C(=O)O[C@@]3(C)[C@@H]4C[C@@]5(C)[C@@H](CO[C@@]16O[C@]23[C@H]5C6=O)C(=O)O4	3.884
C=C(/C=C/C=C(/CO)[C@@H]1CC[C@@]2([C@@H]3/C(=C(/C)C=O)[C@@H](C=C[C@@H]3CCO)C[C@@]2(C)O)[C@@H]1O)CCC=C(C)C	3.883
COC[C@H]1C(=O)[C@]23C[C@H]1CC[C@H]2[C@@]12CO[C@]3(O)[C@@H](O)[C@@H]1C(C)(C)CC[C@@H]2O	3.881
CC1=C(CO)C(=O)O[C@H]([C@@H](C)[C@@H]2CC[C@H]3[C@H]4C[C@H]5O[C@]56[C@@H](O)C=CC(=O)[C@]6(C)[C@@H]4CC[C@]23C)C1	3.881
CC1=C(CO)C(=O)O[C@@H]([C@@H](C)[C@H]2CC[C@H]3[C@@H]4C[C@H]5O[C@]56[C@@H](O)C=CC(=O)[C@]6(C)[C@H]4CC[C@@]32C)C1	3.881
CC1=C(CO)C(=O)O[C@H]([C@@H](C)[C@@H]2CC[C@H]3[C@H]4C[C@H]5O[C@]56[C@@H](O)C=CC(=O)[C@]6(C)[C@H]4CC[C@]23C)C1	3.881
CC1=C(CO)C(=O)O[C@@H]([C@@H](C)[C@H]2CC[C@H]3[C@@H]4C[C@H]5O[C@]56[C@H](O)C=CC(=O)[C@]6(C)[C@H]4CC[C@@]32C)C1	3.881
