# Supplementary material for: QBMG: quasi-biogenic molecule generator with deep recurrent neural network
Source: J Cheminform. 2019 Jan 17;11:5. doi: 10.1186/s13321-019-0328-9 (PMC6689867; doi:10.1186/s13321-019-0328-9)
Supplement: Supplementary file 4 — Additional file 4. Compounds reproduced by the RNN model from test library. [file 13321_2019_328_MOESM4_ESM.csv]

COc1cc(O)cc(OC)c1O[C@@H]2O[C@H](CO)[C@@H](O)[C@H](O)[C@H]2O
OC(=O)CCC(=O)N[C@H](Cc1c[nH]c2ccccc12)C(=O)O
CCCC\C=C/C\C=C/CCCCCCCCCC(=O)OC[C@H](COC(=O)CCCCC\C=C/C\C=C/C\C=C/C\C=C/C\C=C/CC)OC(=O)CCCCC\C=C/C\C=C/C\C=C/C\C=C/C\C=C/CC
CC(C)CC(=O)O[C@@H]1[C@@H](O)c2c(OC1(C)C)ccc3C=CC(=O)Oc23
COc1ccc(cc1)C2=C3[C@@H]4C[C@@H](CN(C4)C(=O)Nc5ccccc5OC)CN3C(=O)C=C2
Oc1ccc2[C@H]3Oc4cc5OCOc5cc4[C@@]3(O)COc2c1
OC[C@@H]1O[C@H](Oc2cccc3C(=O)C=CC(=O)c23)[C@@H](O)[C@H](O)[C@H]1O
CCCCCCCCCCCCCCC(=O)O[C@@H](COC(=O)CCCCCCCCCCC\C=C/CCCCCCCC)COC(=O)CCCCC\C=C/C\C=C/C\C=C/C\C=C/CCCCC
OC(=O)C[C@@H]1CCN(C[C@@H]1CCN2CCN(CC2)c3ccc(F)cc3)C(=O)NC4CCCCC4
C[C@H](CCC(=O)O)[C@@H]1CC(=O)[C@]2(C)C3=C(C(=O)[C@H](O)[C@]12C)[C@]4(C)CC[C@H](O)C(C)(C)[C@H]4CC3=O
CC(=CCC\C(=C\C=C)\C)C
CCCCCCCCCCCCCCC(=O)OC[C@H](COC(=O)CCCCCCCCCCCCC)OC(=O)CCCCC\C=C/C\C=C/C\C=C/C\C=C/C\C=C/CC
Cc1nn(Cc2ccccc2)c(C)c1[C@H]3C[C@H](NS(=O)(=O)c4cccs4)C=C3
CCCCC\C=C/C\C=C/CCCCCCCCCCCC(=O)O[C@@H](COC(=O)CCCCCCC\C=C/C\C=C/CCCCC)COC(=O)CCCCC\C=C/C\C=C/C\C=C/C\C=C/C\C=C/CC
CN1CCN(C[C@@H]2OC[C@H](NC(=O)COc3ccccc3)[C@H]2O)CC1
COC1=CC=C2[C@@H]3Cc4ccc(OC)c5O[C@@]1(CO)[C@]2(CCN3C)c45
O[C@@H]1C[C@H]2CN(Cc3cccnc3)CC4(CN(Cc5cccnc5)C4)N2C1
Fc1ccccc1CN2CCOC[C@H]2c3nc(c[nH]3)c4ccncc4
COc1ccc2C=CC(=O)Oc2c1[C@@H]3O[C@H]3C(=C)C
CC(C)(O[C@@H]1O[C@@H](CO)[C@H](O)[C@@H](O)[C@@H]1O)[C@@H]2CCC(=CC2)CO
CCCCCC\C=C/C\C=C/CCCCCCCC(=O)O[C@@H](COC(=O)CCC\C=C/C\C=C/C\C=C/C\C=C/CCCCC)COC(=O)CC\C=C/C\C=C/C\C=C/C\C=C/C\C=C/CCCCC
CCCCCCCCCCCCCCCCCCCCCC(=O)O[C@@H](COC(=O)CCCCCCCCCCCCCC)COC(=O)CCCCCCCCC\C=C/C\C=C/CCCC
CCCCCCCC\C=C/CCCCCCCCCCCC(=O)O[C@H](COC(=O)CCCCCCC\C=C/CCCCCCCC)COC(=O)CC\C=C/C\C=C/C\C=C/C\C=C/C\C=C/C\C=C/CC
Cn1c(CN2CCOC[C@H]2c3nc(c[nH]3)c4ccc(Cl)s4)nc5ccccc15
CCC\C=C\1/OC(=O)C2=C1CC[C@H](O)[C@@H]2O
CCCCCCCCCCCCCCCCCCCC(=O)OC[C@H](COC(=O)CCCC\C=C/C\C=C/C\C=C/C\C=C/CC)OC(=O)CCC\C=C/C\C=C/C\C=C/CCCCCCCC
C[C@H](CCO)CC[C@H]1C(=C)CC[C@@H]2C(C)(C)CC(=O)C[C@]12C
CSCC[C@H](N)C(=O)N[C@@H](CC(=O)O)C(=O)O
COC1=C(OC)C(=O)C(=C(C)C1=O)C\C=C(/C)\CC\C=C(/C)\CC\C=C(/C)\CC\C=C(/C)\CC\C=C(/C)\CC\C=C(/C)\CC\C=C(/C)\CC\C=C(/C)\CCC=C(C)C
CC(C)NC[C@@H]1C=C(C)[C@H](Cc2oc(nn2)c3ccncc3)C[C@H]1C(C)C
CCCCCCCC\C=C/CCCCCCCCCC(=O)OC[C@@H](COC(=O)CCCCCCC\C=C/C\C=C/C\C=C/CC)OC(=O)CCCCCC\C=C/C\C=C/C\C=C/CCCCC
CCCCCCCCCCCCCCCCCCCCCCCC(=O)O[C@H](COC(=O)CCCCCCCCCCCCCCCCC)COC(=O)CCCCCCCCC\C=C/CCCCCC
CCCCCCCC\C=C/CCCCCCCCCC(=O)O[C@H](COC(=O)CCCCCCC\C=C/CCCCCC)COC(=O)CCC\C=C/C\C=C/C\C=C/C\C=C/CCCCC
Clc1ccc(cc1)c2c[nH]c(n2)[C@@H]3COCCN3C4CCNCC4
CCCCCCCCCCCCCCCCCCO[C@@H](COC(=O)CCCCCCC\C=C/CCCCCC)COC(=O)CCCC\C=C/C\C=C/C\C=C/C\C=C/CC
CCCCCCCCCCCCCCCC(=O)O[C@H](COC(=O)CCCCCCC\C=C/C\C=C/C\C=C/CC)COC(=O)CCCC\C=C/C\C=C/C\C=C/C\C=C/CC
C[C@]12CCC[C@@]3(OC1=O)[C@@H]4CC[C@]5(O)C[C@]4(CC5=C)[C@H]([C@H]23)C(=O)O
OC[C@H]1O[C@H]([C@@H](O)[C@@H](O)[C@H]1O)c2c(O)c([C@@H]3OC[C@H](O)[C@H](O)[C@H]3O)c(O)c4C(=O)C=C(Oc24)c5ccc(O)c(O)c5
CCCC\C=C/CCCCCCCC(=O)OC[C@H](COC(=O)CCC\C=C/C\C=C/C\C=C/C\C=C/C\C=C/CC)OC(=O)CCCCCCC\C=C/CCCC
CCCCCCCC\C=C/C\C=C/C\C=C/CCCC(=O)O[C@H](COC(=O)CCCCCCCCC\C=C/CCCCCC)COC(=O)CCC\C=C/C\C=C/C\C=C/C\C=C/C\C=C/CC
CCCCCCCCCCCCCCCCCCCCCC(=O)O[C@H](COC(=O)CCCCCCCCCCCCCC)COC(=O)CCCC\C=C/C\C=C/C\C=C/CCCCC
CCCCCCCC\C=C/CCCCCCCCCCCCCC(=O)O[C@@H](COC(=O)CCCCCCCCC\C=C/CCCCCCCC)COC(=O)CCCC\C=C/C\C=C/C\C=C/C\C=C/CC
C[C@H](O)c1onc(c2cccnc2)c1C(=O)N3CCCC3
OC[C@@H]1O[C@@H](Oc2c(O)cc(COC(=O)c3cc(O)c(O)c(O)c3Oc4cc(cc(O)c4O)C(=O)OCc5cc(O)c(O[C@@H]6O[C@@H](CO)[C@@H](O)[C@H](O)[C@@H]6O)c(O)c5)cc2O)[C@@H](O)[C@H](O)[C@@H]1O
Cc1ccc(cc1F)c2noc(n2)[C@@H]3C[C@@H](O)CN3CC4CCCCC4
OC[C@@H]1O[C@@H](Oc2cc(O)cc3OC(=CC(=O)c23)c4ccccc4)[C@@H](O)[C@@H](O)[C@@H]1O
CC(=O)O[C@H]1C[C@H]2C[C@@H]3C(=C)[C@H](CC[C@@]3(C)[C@@H](OC(=O)C)[C@H](OC(=O)C)C(=C1C)C2(C)C)OC(=O)\C=C/c4ccccc4
CCCCCCCC\C=C/CCCCCCCC(=O)O[C@H](COC(=O)CC\C=C/C\C=C/C\C=C/C\C=C/C\C=C/CCCCC)COC(=O)CC\C=C/C\C=C/C\C=C/C\C=C/C\C=C/C\C=C/CC
CCCCCC\C=C/CCCCCCCCCC(=O)OC[C@@H](COC(=O)CCCCCCC\C=C/C\C=C/C\C=C/CC)OC(=O)CC\C=C/C\C=C/C\C=C/C\C=C/C\C=C/CCCCC
N[C@H](CC(=O)O)C(=O)NC(=C(O)O)CC(=O)O
CN1CCN(Cc2nc(cs2)C3(O)CCN(Cc4ccccn4)CC3)CC1
O=C(C[C@@H]1CCNC[C@@H]1Cc2cc(CSc3ccccc3)on2)NCCN4CCOCC4
C[C@@]1(O)CCN(CC2CCCCC2)[C@H]([C@@H]1NC(=O)c3ccccc3)c4cccs4
CCCCCCCCCCCCCCCC(=O)OC[C@@H](COC(=O)CCCCCCCCCCCCCC)OC(=O)CCC\C=C/C\C=C/C\C=C/CCCCCCCC
CC1(C)OC(=O)C=C[C@@]2(C)[C@@H]1CC(=O)[C@]3(C)[C@@H]2CC[C@@]4(C)[C@@H](OC(=O)[C@@H]5O[C@]345)c6cocc6
CCCCCCCCCCCCCCCCCC(=O)OC[C@@H](COC(=O)CCCCCCCCCCCCCC)OC(=O)CCCCCCCCCCCCC
CCCCCC\C=C/CCCCCCCCCC(=O)OCC(O)COC(=O)CCCCCCCCC\C=C/CCCCCC
CCCCCCCCCCCCCC(=O)O[C@@H](CO)COC(=O)CCCCCCCCCCC\C=C/C\C=C/CCCCC
COc1cc(CCC(=O)CCCCc2ccccc2)ccc1O
COc1cc(O)c2C(=O)C(=C(Oc2c1)c3ccc(O)c(OC)c3)O[C@H]4O[C@@H](CO[C@@H]5O[C@H](C)[C@H](O)[C@H](O)[C@@H]5O)[C@H](O)[C@@H](O)[C@@H]4O
C[C@H]1[C@@H]2[C@@H]3CC[C@@H]4[C@@]5(C)CC[C@@H](O)C(C)(C)[C@@H]5CC[C@@]4(C)[C@@]3(C)CC[C@@]2(C)CCC1=C
CCCCCCCCCCCCCCCCCCCCCCCC(=O)OC[C@@H](COC(=O)CCCCCCC\C=C/C\C=C/C\C=C/CC)OC(=O)CCCCCC\C=C/C\C=C/C\C=C/CCCCC
O=C1[C@@H]2C[C@@H](CN2Cc3ccc(cc3)C#N)Oc4ccccc4N1Cc5cccnc5
C[C@@H]1CC[C@@]2(CC[C@@]3(C)C(=CC[C@@H]4[C@@]5(C)C[C@@H](O)[C@@H](O)[C@@](C)(CO)[C@@H]5CC[C@@]34C)[C@@H]2[C@@]1(C)O)C(=O)O
CCCCCCCCCCCCCCCCCCCC(=O)OC[C@@H](COC(=O)CC\C=C/C\C=C/C\C=C/C\C=C/C\C=C/CCCCC)OC(=O)CCCCCCCCCCCCC
C[C@@H]([C@@H]1CC(=C(C)C(=O)O1)C)C2=C[C@H](OC(=O)C)[C@]3(O)[C@H]4C[C@@H]5O[C@@]56[C@H](O)C=CC(=O)[C@]6(C)[C@@H]4CC[C@]23C
CC[C@@H](C)[C@H](NC(=O)[C@H](N)CC(=O)O)C(=O)O
COc1ccccc1CN2[C@H](COCC2=O)[C@H](O)c3ccc(NC(=O)CCc4ccccc4)cc3
COC(=O)\C=C\c1ccc(O[C@H]2O[C@H](CO)[C@@H](O)[C@@H](O)[C@@H]2O)cc1
CCCCCCCCCCCCCCCCCCCCCC(=O)OC[C@H](COC(=O)CCCCCC\C=C/C\C=C/C\C=C/C\C=C/CC)OC(=O)CCCCCCCCCCCCCCC
CCCCCCCCCCCCCCC(=O)O[C@H](COC(=O)CCCCCCCCCCC\C=C/CCCCCCCC)COC(=O)CCCCCCC\C=C/C\C=C/CCCCCC
C[C@@H]1[C@H](O)[C@@H](O)C[C@@H](C=O)[C@@]12CC[C@H](C2)C(=C)C
C[C@@H]1C[C@@H](OC(=O)C)[C@H]2C(C)(C)CCC[C@]2(C)[C@@]1(O)CCC3=CC(=O)OC3
CCCCCCCCCCCCCCCCCCCCCCCC(=O)OC[C@@H](COC(=O)CCCCCCCCCCCCCC)OC(=O)CCCCCCCCCCCCC
CCCCCCCCCCCCCCCCCCCCCC(=O)O[C@@H](COC(=O)CCCCCCCCCCCCCC)COC(=O)CCC\C=C/C\C=C/C\C=C/CCCCCCCC
CCCCCCCCCCCCCCCCCC(=O)O[C@H](COC(=O)CCCCCCCCC\C=C/CCCCCCCC)COC(=O)CCCC\C=C/C\C=C/C\C=C/CCCCC
COc1ccc(CC(=O)NC2=CC=C3[C@@H]4C[C@@H](CN(C4)C(=O)c5ccccc5)CN3C2=O)cc1
CCCCC[C@H](O)\C=C\[C@H]1O[C@H](O)C[C@H](O)[C@@H]1C\C=C/CCCC(=O)O
CCCCCCCCCCCCCC(=O)OC[C@@H](COC(=O)CCCC\C=C/C\C=C/C\C=C/CCCCC)OC(=O)CCC\C=C/C\C=C/C\C=C/C\C=C/CCCCC
CON1C(=O)[C@H](O[C@@H]2O[C@@H](CO)[C@H](O)[C@@H](O)[C@@H]2O)Oc3cc(OC)ccc13
CCCCCCCC\C=C/CCCCCCCCCC(=O)OC[C@@H](COC(=O)CCCC\C=C/C\C=C/C\C=C/C\C=C/CC)OC(=O)CCCC\C=C/C\C=C/C\C=C/CCCCC
CCCCCCCCCCCCCCC(=O)O[C@H](COC(=O)CCCCCCC\C=C/CCCC)COC(=O)CCCCCCC\C=C/C\C=C/CCCCCC
COc1cc2C[C@H]3N(C)CCc4c(OC)c(OC)c(OC)c(c34)c2cc1OC
COCCC[C@H]1Oc2ccc(OC)cc2[C@H](O)[C@@H]1[C@H]3COc4ccc(OC5CCCC5)cc4[C@H]3O
O[C@@H]1[C@@H](Oc2cc(O)cc(O)c2C1=O)c3ccc(O)c(O)c3
COCCOc1ncccc1c2noc(n2)[C@@H]3CCCN3Cc4ccccc4
NC(=O)CC[C@H](NC(=O)[C@H]1C[C@H](O)CN1)C(=O)O
CCCCCCCC[C@@H]1C[C@H](C(=O)O)C(=O)O1
CSCC[C@H](NC(=O)[C@H](N)CC(=O)O)C(=O)O
CC(=O)OC(C)(C)\C=C\C(=O)[C@](C)(O)[C@@H]1[C@H](O)C[C@]2(C)[C@@H]3CC=C4[C@H](C[C@H](O)C(=O)C4(C)C)[C@]3(C)C(=O)C[C@]12C
CCCCCCCCCCCCCCCCCCCCCC(=O)O[C@@H](COC(=O)CCCCCCC\C=C/CCCCCC)COC(=O)CCC\C=C/C\C=C/C\C=C/CCCCCCCC
CCCCCCCCCCCCCCCC(=O)OC[C@@H](COC(=O)CCCCC\C=C/C\C=C/C\C=C/C\C=C/CCCCC)OC(=O)CCCCCCCCCCCCC
CCCCCC\C=C/CCCCCCCCCC(=O)O[C@@H](COC(=O)CCCCCCC\C=C/CCCC)COC(=O)CCCCCC\C=C/C\C=C/C\C=C/CCCCC
CCCCCCCCCCCCCCCC(=O)OC[C@@H](COC(=O)CCCCCCC\C=C/CCCCCC)OC(=O)CCCCC\C=C/C\C=C/C\C=C/C\C=C/CCCCC
COCCNC(=O)c1c(onc1c2ccc(F)cc2)[C@H](C)O
CC(=O)N1CCN(C[C@@H]2OC[C@H](NCc3nccn3C)[C@H]2O)CC1
CCCCCCCC\C=C/CCCCCCCCCCCC(=O)OC[C@@H](COC(=O)CCCC\C=C/C\C=C/C\C=C/CCCCC)OC(=O)CCCC\C=C/C\C=C/C\C=C/CCCCC
C[C@H](O)c1onc(c2ccc(F)cc2)c1C(=O)N3CCCC3
CC[C@H](C)[C@@H](N)C(=O)NC(=C(O)O)[C@H](C)CC
OC[C@@H]1O[C@@H](OC[C@@]2(O)O[C@@H](CO)[C@@H](O)[C@@H]2O)[C@@H](O)[C@H](O)[C@@H]1O
CCCCCCCC\C=C/CCCCCCCCCCCC(=O)O[C@H](COC(=O)CCCCCCC\C=C/CCCCCC)COC(=O)CCCC\C=C/C\C=C/C\C=C/C\C=C/CC
COc1cc2CCN(C)[C@H](Cc3ccc(O)cc3)c2cc1O
CCCCCCCCCCCCCCCC(=O)O[C@H](COC(=O)CCCCCCCCC\C=C/CCCCCC)COC(=O)CCC\C=C/C\C=C/C\C=C/C\C=C/C\C=C/CC
CCCCCCCCCCCCCCCCCCCC(=O)OC[C@@H](COC(=O)CCCCCCCCC\C=C/CCCCCC)OC(=O)CCCC\C=C/C\C=C/C\C=C/CCCCC
CCCCCCCCCCCCCCCCCCCCCC(=O)OC[C@@H](COC(=O)CCC\C=C/C\C=C/C\C=C/C\C=C/CCCCC)OC(=O)CCC\C=C/C\C=C/C\C=C/C\C=C/CCCCC
CCCCCC\C=C/CCCCCCCC(=O)OC[C@H](COC(=O)CCC\C=C/C\C=C/C\C=C/C\C=C/C\C=C/CC)OC(=O)CCCCCCCCCCC\C=C/C\C=C/CCCCC
CCCCCCCC\C=C/CCCCCCCC(=O)OC[C@@H](COC(=O)CCCCCC\C=C/C\C=C/C\C=C/CCCCC)OC(=O)CCCC\C=C/C\C=C/C\C=C/C\C=C/CC
C\C=C\SC[C@@H](NC(=O)CC[C@@H](N)C(=O)O)C(=O)O
CCCCC\C=C/C\C=C/C\C=C/CCCCC(=O)O[C@H](COC(=O)CCC\C=C/C\C=C/C\C=C/C\C=C/CCCCC)COC(=O)CC\C=C/C\C=C/C\C=C/C\C=C/C\C=C/CCCCC
CCCCCCCCCCCCCCCCCCCCCC(=O)OC[C@H](COC(=O)CCCCCCCCC\C=C/CCCCCCCC)OC(=O)CCC\C=C/C\C=C/C\C=C/C\C=C/C\C=C/CC
CN(Cc1onc(CC2(COC2)NC3CCOCC3)c1)Cc4ccccc4
CN(Cc1ccccc1)Cc2cn(nn2)[C@H]3CO[C@@H]4[C@H](CO[C@H]34)NC(=O)c5ccc(cc5)C(F)(F)F
CCCCCCCCCCCCCCCCCCCCCCCC(=O)OC[C@@H](COC(=O)CCCCCCCCC\C=C/C\C=C/CCCC)OC(=O)CCCCCCC\C=C/CCCC
CCOC(=O)NCc1ccc(O[C@@H]2O[C@H](C)[C@H](OC(=O)C)[C@H](O)[C@@H]2O)cc1
CCCCCCCCCCCCCCCCCCOC[C@@H](COC(=O)CCCCC\C=C/C\C=C/C\C=C/C\C=C/C\C=C/CC)OC(=O)CCC\C=C/C\C=C/C\C=C/CCCCCCCC
O[C@@H]1[C@@H](CNC(=O)Nc2ccccc2)O[C@@H](CC(=O)N3CCN(CC3)c4ccccn4)[C@@H]1O
COc1ccc(CN2Cc3nc[nH]c3C[C@H]2c4onc(n4)c5ccncc5)cc1
CCCCCC\C=C/CCCCCCCCCC(=O)O[C@@H](COC(=O)CCCCCCC\C=C/CCCC)COC(=O)CCC\C=C/C\C=C/C\C=C/C\C=C/C\C=C/CC
CCCCCCCCCCCCCC(=O)O[C@@H](COC(=O)CCCCCCCCCCCCC\C=C/CCCCCCCC)COC(=O)CCCCCCC\C=C/C\C=C/C\C=C/CC
C[C@@H]1CC[C@@H](C[C@H]1O[C@H]2O[C@@H](CO)[C@H](O)[C@@H](O)[C@@H]2O)[C@@](C)(O)CO
COCC(=O)NC[C@H]1Cn2cc(nc2CO1)c3ccccc3
CCCCC\C=C/C\C=C/C\C=C/C\C=C/CCCCCC(=O)O[C@H](COC(=O)CCCCCCC\C=C/CCCC)COC(=O)CC\C=C/C\C=C/C\C=C/C\C=C/C\C=C/CCCCC
C\C(=C\C=C\C=C(/C)\C=C\C=C(\C)/C(=O)O)\C=C\C=C(/C)\C(=O)O[C@H]1O[C@@H](CO)[C@H](O)[C@@H](O)[C@@H]1O
CC1(C)CCC[C@@]2(C)OC(=O)C=C12
CC(=CCC[C@](C)(O[C@H]1O[C@@H](CO[C@@H]2O[C@H](CO)[C@@H](O)[C@@H](O)[C@@H]2O)[C@H](O)[C@@H](O)[C@@H]1O)[C@@H]3CC[C@]4(C)[C@@H]3[C@H](O)C[C@@H]5[C@]6(C)CC[C@H](O[C@@H]7O[C@H](CO)[C@@H](O)[C@H](O)[C@@H]7O)C(C)(C)[C@@H]6CC[C@]45C)C
O=C(N1CCN2[C@@H](CNC2=O)C1)c3cccnc3
CCCCC\C=C/C\C=C/C\C=C/CCCCC(=O)OC[C@@H](COC(=O)CCCC\C=C/C\C=C/C\C=C/C\C=C/CC)OC(=O)CCCC\C=C/C\C=C/C\C=C/C\C=C/CC
CCCCCCCCCCCCCCCCCCO[C@H](COC(=O)CCCCCCC\C=C/C\C=C/CCCCCC)COC(=O)CCC\C=C/C\C=C/C\C=C/C\C=C/CCCCC
CCCCCCCCCCCCCC(=O)OC[C@@H](COC(=O)CCC\C=C/C\C=C/C\C=C/C\C=C/C\C=C/CC)OC(=O)CCC\C=C/C\C=C/C\C=C/C\C=C/CCCCC
CCCCCCCCCCCCCCC(=O)OC[C@H](COC(=O)CCCCCCCCC\C=C/CCCCCC)OC(=O)CCCCCCC\C=C/C\C=C/CCCCCC
CCCCCC\C=C/CCCCCCCCCC(=O)OC[C@H](COC(=O)CCCCC\C=C/C\C=C/C\C=C/C\C=C/CCCCC)OC(=O)CCCCCCC\C=C/CCCCCC
COc1ccccc1c2ccnc(N[C@H]3CO[C@@H]4[C@H](CO[C@H]34)NC(=O)C5CC5)n2
CCNC(=O)NC[C@H]1C[C@@H]2CCN1C[C@@H]2c3cc(nn3C)C4CCCCC4
CCCCC\C=C/C\C=C/C\C=C/C\C=C/C\C=C/CCC(=O)O[C@@H](COC(=O)CCCCCCCCC\C=C/C\C=C/CCCC)COC(=O)CCCCCCC\C=C/CCCC
CC(=O)O[C@H]1[C@@H](OC(=O)C)C(=C(CC[C@@](C)(O)C=C)[C@@]2(C)CCCC(C)(C)[C@H]12)C
N[C@@H](CCC(=O)N[C@H](CC(=O)O)C(=O)O)C(=O)O
C[C@H]1CC(=O)C=C(C)[C@]12CC[C@H](C2)C(=C)C
COC(=O)[C@@H]1Cc2ncn(Cc3ccccc3)c2CN1S(=O)(=O)c4ccc(OC)cc4
C[C@@H]1C(=O)O[C@H]2CCN3CC=C(COC(=O)[C@@](C)(O)[C@@]1(C)O)[C@@H]23
CCCCCCCC\C=C/CCCCCCCC(=O)O[C@H](COC(=O)CCCCCCCCC\C=C/C\C=C/CCCC)COC(=O)CCCCCC\C=C/C\C=C/C\C=C/CCCCC
FC(F)(F)Oc1ccc(CN2CCOC[C@@H](C2)Oc3cccnc3)cc1
CC(=C)C1CCC(CO[C@@H]2O[C@H](CO)[C@@H](O)[C@@H](O)[C@@H]2O)CC1
CCCCCCCCCCCCCCCCCC(=O)OCC(COC(=O)CCCCCCCCCCCCCCCCC)OC(=O)CCCC\C=C/C\C=C/C\C=C/C\C=C/CC
CCCCCCCCCCCCCCCCCCOC[C@H](COC(=O)CCCCCCCCCCCCC)OC(=O)CCCCCCCCC\C=C/CCCCCCCC
CC(C)CC(=O)OCC1=CO[C@H](OC(=O)CC(C)C)[C@H]2[C@@H]1C[C@@H](OC(=O)C)[C@@]2(O)CCl
COc1cc2O[C@@H]3OC=C[C@@H]3c2c4OC(=O)C5=C([C@H](O)CC5=O)c14
CCCCCC[C@H]1C[C@H](C(=O)O)C(=O)O1
COCC(=O)NC[C@H]1OC[C@@H](NC2CCCC2)[C@@H]1O
CC(C)C(=C)CC[C@@H](C)[C@@H]1CC[C@]2(C)[C@H]3CC[C@H]4C(C)(C)[C@@H](O)CC[C@]4(C)[C@@H]3CC[C@]12C
CN(Cc1ccccc1)C(=O)C[C@@H]2O[C@H](CNC(=O)Nc3cccc(F)c3)[C@@H](O)[C@H]2O
CC(=O)Nc1ccc(cc1)C2=C3[C@@H]4C[C@@H](CN(C4)C(=O)c5ccccc5)CN3C(=O)C=C2
CCCCCCCC\C=C/CCCCCCCC(=O)O[C@@H](COC(=O)CCCCCCCCC\C=C/CCCCCC)COC(=O)CCC\C=C/C\C=C/C\C=C/CCCCCCCC
CCCCCCCCCCCC[C@H](O)[C@@H]1CC[C@@H](O1)[C@H](O)CCCCCCCCCC[C@@H]2C[C@@H](CC(=O)C)C(=O)O2
CC(C)[C@@H]1C[C@@H](CC(=O)N2CCN(C)CC2)C(=C[C@H]1CNC(=O)COc3ccccc3)C
CCCCCCCCCCCCCC(=O)O[C@@H](COC(=O)CCCCC\C=C/C\C=C/C\C=C/C\C=C/CCCCC)COC(=O)CCC\C=C/C\C=C/C\C=C/CCCCCCCC
CCN(CC)C[C@@H]1OC[C@H](NC(=O)c2ccc(cc2)C#N)[C@H]1O
CC(C)NC(=O)N1CC[C@@H](C1)c2oc(nn2)c3ccccc3
C[C@@]1(CCCO)C2C[C@@H]3[C@H](C2)C13C
C[C@@H](O)[C@@H](NC(=O)[C@@H](C)N)C(=O)O
CCCCCCCCCCCCCCCC(=O)O[C@@H](COC(=O)CCCCCCCCCCCCCC)COC(=O)CCCCCCCCC\C=C/C\C=C/CCCC
CC(C)[C@@H]1CC[C@@](C)(C=C)[C@@H]([C@@H]1O)C(=C)C
C[C@H]1OCC2=C(OC(=O)C(=C2O)C)[C@]1(C)O
CC(=O)[C@@H]1C[C@H](O)[C@]2(C)C3=C(C(=O)C[C@]12C)[C@]4(C)CC[C@H](O)C(C)(C)[C@@H]4C[C@H]3O
CCCCCCCC\C=C/CCCCCCCCCC(=O)OC[C@H](COC(=O)CC\C=C/C\C=C/C\C=C/C\C=C/C\C=C/C\C=C/CC)OC(=O)CCCC\C=C/C\C=C/C\C=C/CCCCC
CCCCCCCCCCCCCCCC(=O)OC[C@@H](COC(=O)CCCCCC\C=C/C\C=C/C\C=C/C\C=C/CC)OC(=O)CCCCCCC\C=C/CCCC
CCCCCCCCCCCCCCCCCCCC(=O)OC[C@H](COC(=O)CC\C=C/C\C=C/C\C=C/C\C=C/C\C=C/C\C=C/CC)OC(=O)CCCCCCCCCCCCCCCCC
CNC(=O)[C@H](N1CCC[C@H]1C(=O)NCc2cccnc2)c3ccccc3F
COc1ccccc1NC(=O)N2C[C@@H]3C[C@H](C2)C4=CC=C(C(=O)N4C3)c5ccccc5CN(C)C
CCCCCCCCCCCCCCCCCC(=O)OC[C@@H](COC(=O)CCC\C=C/C\C=C/C\C=C/CCCCCCCC)OC(=O)CCCCCCCCC\C=C/CCCCCC
CCCCCCCCCCCCCCCCCCCC(=O)O[C@H](COC(=O)CCCCCCC\C=C/CCCCCC)COC(=O)CCC\C=C/C\C=C/C\C=C/C\C=C/C\C=C/CC
CCCCCCCCCCCCCCCCCC(=O)OC[C@H](COC(=O)CCCC\C=C/C\C=C/C\C=C/CCCCC)OC(=O)CCCCC\C=C/C\C=C/C\C=C/C\C=C/C\C=C/CC
CCCCCCCCCCCCCCCCCCOC[C@H](COC(=O)CCCCCCCCCCCCCC)OC(=O)CCCCC\C=C/C\C=C/C\C=C/C\C=C/C\C=C/CC
COc1ccc(C[C@@H]2[C@@H](Cc3ccc4OCOc4c3)COC2=O)cc1OC
CCCCCCCC\C=C\CCCC(=O)OC[C@@H](O)COC(=O)CCCC\C=C/C\C=C/C\C=C/C\C=C/CC
CCCCCCCCCCCCCCCCCCCCCC(=O)O[C@H](COC(=O)CCCCCCCCC\C=C/CCCCCC)COC(=O)CC\C=C/C\C=C/C\C=C/C\C=C/C\C=C/C\C=C/CC
CCCCCCCCCCCCCCC(=O)OC[C@@H](COC(=O)CCCCCCCCC\C=C/CCCCCC)OC(=O)CCCCC\C=C/C\C=C/C\C=C/C\C=C/C\C=C/CC
CCCCCCCC\C=C/C\C=C/C\C=C/CCCC(=O)O[C@@H](COC(=O)CCCCCCC\C=C/C\C=C/C\C=C/CC)COC(=O)CCCC\C=C/C\C=C/C\C=C/C\C=C/CC
CCCCCCCC\C=C/CCCCCCCC(=O)OC[C@H](COC(=O)CCCCCCC\C=C/C\C=C/C\C=C/CC)OC(=O)CCCCC\C=C/C\C=C/C\C=C/C\C=C/C\C=C/CC
C[C@]12CCCC(=C)[C@@H]1C[C@@](O)(CC2)C(=C)CO
C[C@@H](C[C@@H](O)\C=C(\C)/C(=O)O)[C@@H]1CC[C@]2(C)[C@H]3CC[C@H]4C(C)(C)[C@@H](O)CC[C@]4(C)[C@@H]3CC[C@]12C
OC[C@H]1O[C@H]([C@@H](O)[C@@H](O)[C@H]1O)c2c(O)cc(O)c3C(=O)C(=COc23)c4ccc(O)cc4
COc1ccc(NC(=O)N2C[C@@H]3C[C@H](C2)C4=CC=C(NC(=O)Nc5ccccc5)C(=O)N4C3)cc1
CC[C@H](C)[C@H](NC(=O)[C@H](N)CCC(=O)O)C(=O)O
CCCCCCCCCCCCCCCC(=O)OC[C@@H](COC(=O)CCCCCCC\C=C/CCCCCCCC)OC(=O)CCCCCCCCCCCCCCC
C\C(=C/CC[C@@](C)(O)[C@@H](O)CO)\CO
CCCCCCCCCCCCCCCCCCCCCCCC(=O)O[C@@H](COC(=O)CCCCCCCCC\C=C/CCCCCC)COC(=O)CCCCCCCCC\C=C/C\C=C/CCCC
O[C@@H]1Cc2c(O)cc(O)c([C@@H]3[C@@H](O)[C@@H](Oc4cc(O)cc(O)c34)c5cc(O)c(O)c(O)c5)c2O[C@H]1c6cc(O)c(O)c(O)c6
CCCCCCCCCCCCCC(=O)O[C@H](COC(=O)CCCCCCC\C=C/CCCCCCCC)COC(=O)CCCCC\C=C/C\C=C/C\C=C/C\C=C/CCCCC
CCCCCCCCCCCCCCCCCCCCCC(=O)OC[C@@H](COC(=O)CCCCCCCCCCC\C=C/CCCCCCCC)OC(=O)CCCCCCCCCCCCC
COc1ccc(cc1)c2onc(CC3(COC3)NCc4ccc(F)cc4)c2
CC(=O)N1CCCN(C[C@@H]2OC[C@H](NC(=O)NC3CCC3)[C@H]2O)CC1
N[C@@H](Cc1ccc(O)cc1)C(=O)N[C@@H](Cc2ccc(O)cc2)C(=O)O
CCCCCCCCCCCCCCCC(=O)OC[C@@H](COC(=O)CCCCCCC\C=C/C\C=C/C\C=C/CC)OC(=O)CCCCCC\C=C/C\C=C/C\C=C/C\C=C/CC
CCCCCCCC\C=C/CCCCCCCCCCCC(=O)OC[C@H](COC(=O)CCC\C=C/C\C=C/C\C=C/CCCCCCCC)OC(=O)CCCCCCC\C=C/C\C=C/C\C=C/CC
OC[C@@H]1O[C@@H](S\C(=N\OS(=O)(=O)O)\CCCc2ccccc2)[C@@H](O)[C@@H](O)[C@@H]1O
CCCCCCCCCCCCCCCCCCCCCCCC(=O)CCCCC
CCCCCC\C=C/CCCCCCCCCC(=O)OC[C@H](COC(=O)CCC\C=C/C\C=C/C\C=C/C\C=C/CCCCC)OC(=O)CCCC\C=C/C\C=C/C\C=C/C\C=C/CC
CCCCCCCCCCCCCCCCCCCC(=O)OC[C@H](COC(=O)CCCCCC\C=C/C\C=C/C\C=C/C\C=C/CC)OC(=O)CCC\C=C/C\C=C/C\C=C/C\C=C/C\C=C/CC
Fc1ccc(NC(=S)N[C@H]2CO[C@H]3[C@@H]2OC[C@@H]3n4nnnc4Oc5ccc6OCOc6c5)cc1
COc1cccc(NC(=O)NC[C@H]2O[C@@H](CO)[C@@H](O)[C@H]2N3CCN(CC3)c4ncccn4)c1
